# Supplementary material for: Strigolactones are chemoattractants for host tropism in Orobanchaceae parasitic plants
Source: Nat Commun. 2022 Aug 15;13:4653. doi: 10.1038/s41467-022-32314-z (PMC9378612; doi:10.1038/s41467-022-32314-z)
Supplement: Supplementary file 4 — Supplementary Data 1 [file 41467_2022_32314_MOESM4_ESM.xlsx]

## Sheet: Supplementary Data 1
Supplementary Data 1	Chemicals used in this study.
Chemicals	Source or Reference	Catalog number
Costunolide	Tokyo Chemical Industry Co. Ltd.	C2921
(+)-5-deoxystrigol	Olchemim	025 7121
(-)-5-deoxystrigol	Olchemim	025 7131
(+)2'-epi-5-deoxystrigol	Olchemim	025 7141
(-)2'-epi-5-deoxystrigol	Olchemim	025 7151
rac-GR24	Olchemim	025 6721
Karrikin 1	Olchemim	025 7391
Karrikin 2	Olchemim	025 6821
rac-orobanchol	Olchemim	025 6701
rac-strigol	Olchemim	025 6691
(+)-strigol	Ref. 70	N/A
Yoshimulactone green	Tokyo Chemical Industry Co. Ltd.	E1238
