# Supplementary material for: Strigolactones are chemoattractants for host tropism in Orobanchaceae parasitic plants
Source: Nat Commun. 2022 Aug 15;13:4653. doi: 10.1038/s41467-022-32314-z (PMC9378612; doi:10.1038/s41467-022-32314-z)
Supplement: Supplementary file 5 — Supplementary Data 2 [file 41467_2022_32314_MOESM5_ESM.xlsx]

## Sheet: Supplementary Data 2
Supplementary Data 2	Primers used in this study.
Name	Direction	Sequence (5' -> 3')	Purpose
PjSMAX1.2_CDS1_Lv0	Forward	TTGAAGACAAAATGAGAGCGGGTTTGAGCACTATTC	CDS1 for Lv. 0 GoldenGate, Underline: BpiI recognition site, Red: overhang
	Reverse	TTGAAGACAAAAGCTTATACCAAAATGCTATCAGGCAACCAATCTG
PjSMAX1.2_CDS_in_fusion	Forward	GCTAAAACGGGTTTACCCGCTCTATCTATGAATAAAACGGGTCC	CDS part (2347-3864) for BsaI & BpiI mutation, Red: overhang for In Fusion
	Reverse	GGTCTCAAAGCTTATACCAAAATGCTATCAGGCAACC
PjSMAX1.2_CDS_inverse_in_fusion	Forward	GGTATAAGCTTTGAGACCACGAAGTGG	Inverse PCR for Lv.0 PjSMAX1.2 CDS1 module, Red: overhang for In Fusion
	Reverse	GGGTAAACCCGTTTTAGCCATAGACAGAG
PjUBC_qPCR	Forward	ACCATAATTGGACCGCCTGA	RT-qPCR
	Reverse	ACAGTTGGGGGACTGTTTGG
PjSMAX1.1_qPCR	Forward	GGTCGATTCGGATTCGGAATC	RT-qPCR
	Reverse	GTATTATGTATATTAATCTCAACATGGCCTC
PjSMAX1.2_qPCR	Forward	GACCGCGGCAAGAGCAAA	RT-qPCR
	Reverse	CTGCCCGCGCAAACTTGA
PjSMAX1.2_qPCR_for_OX	Forward	GGACGAGTCTAGCGGAATGG	RT-qPCR
	Reverse	CACCAAACGAACCACCGAAC
PjKAI2d1_qPCR	Forward	ATTGAAGGCCACCTGCCG	RT-qPCR
	Reverse	CACAATACAATGCAAAACTCCAGAGC
PjKAI2d2_qPCR	Forward	CCACCTGCCGCATTTCAT	RT-qPCR
	Reverse	AAAAACTCTTGCCTTGCGGCT
PjKAI2d3_qPCR	Forward	CGGAGTATCTCCACCAGC	RT-qPCR
	Reverse	CATTAACATTTAACAACGTTAATCGATGTCA
PjKAI2d3.2_qPCR	Forward	GCGGAGTATCTCCACCAAA	RT-qPCR
	Reverse	CCATTATAACATTTAACAATGTTAATCGATATCG
PjKAI2d4_qPCR	Forward	GTGGAGGTGATGTCCACC	RT-qPCR
	Reverse	TTAATTACTCTTGCCTTGCGACCG
PjKAI2d4.2_qPCR	Forward	GATCGTGGAGGTGATATCCAC	RT-qPCR
	Reverse	GCCCAACACAAGATAGCGG
PjKAI2d5_qPCR	Forward	CGTGGAGGTGATGTCCG	RT-qPCR
	Reverse	GAGCACGTAACAATGTAAACCCAC
PjKAI2i_qPCR	Forward	GAGGTGATGACCACCGAC	RT-qPCR
	Reverse	CACAAACTGCTAAACCTCACCAG
PjKAI2c_qPCR	Forward	ATTCGATCGTTGAGGTCATGG	RT-qPCR
	Reverse	GCAAAGTTATGAAGCAATCACGC
PjKAI2d2_CDS+UTR	Forward	CCCCTATTTATCCAAACTTACAGAAATTAAGCTC	Coding region and UTR for nested PCR
	Reverse	CTTGCGGCTGCACCAATTTC
PjKAI2d3_CDS+UTR	Forward	TGTCACTCATATGAATGATCCTTACATG	Coding region and UTR for nested PCR
	Reverse	GTTAATCGATGTCATCTAACAGCAATGTTTC
PjKAI2d3.2_CDS+UTR	Forward	TGTCACTCATGTGAATGATCCTCAC	Coding region and UTR for nested PCR
	Reverse	CAATGTTAATCGATATCGTCTAACAGCAATGTTTC
PjKAI2d2_attB	Forward	GGGGACAAGTTTGTACAAAAAAGCAGGCTATGAGCAAGGTCGGAGCAGC	Coding region for BP cloning, Underline: attB site
	Reverse	GGGGACCACTTTGTACAAGAAAGCTGGGTTCAGGCATCAGCAATATCTTGCTGTAC
PjKAI2d3_attB	Forward	GGGGACAAGTTTGTACAAAAAAGCAGGCTATGAGCAAGGTCGGAGCAGC	Coding region for BP cloning, Underline: attB site
	Reverse	GGGGACCACTTTGTACAAGAAAGCTGGGTTCAGGCATCAGCAATATCTCGCTG
PjKAI2d3.2_attB	Forward	GGGGACAAGTTTGTACAAAAAAGCAGGCTATGAGCAAGGTCGGAGCAGCTC	Coding region for BP cloning, Underline: attB site
	Reverse	GGGGACCACTTTGTACAAGAAAGCTGGGTTCAGGCATCAGCAATATCTTGCTGTATATGTC
M13	Forward	GTAAAACGACGGCCAGT	Universal primers for sequence check
	Reverse	CAGGAAACAGCTATGAC
pKAI2pro-GW_seq	Forward	CCAGAGAAGAATCTTCTTTAGAGAG	Sequence check for CDS inserted into pKAI2pro-GW by LR reaction
	Reverse	GCCGCTCTAGAACTAGTTAATTAAG
pGWB15-seq	Forward	GGGGACTCTAGAATGAGCGGGTTAATTAAC	Sequence check for an insert into pGWB15
AtKAI2_check	Reverse	TCACATAGCAATGTCATTACG	PCR check
PjKAI2d2_R183H	Forward	CCACCCGGACATATTATTAAGCACGATACG	Mutagenesis, Underline: mutation (R183H)
	Reverse	ATGTTGAGCACCGCCTTG
PjKAI2d2_CDS1_Lv0	Forward	TTGAAGACAAAATGAGCAAGGTCGGAGCAGC	CDS1 for Lv. 0 GoldenGate, Underline: BpiI recognition site, Red: overhang
	Reverse	TTGAAGACAAAAGCTCAGGCATCAGCAATATCTTGCTGTAC
