# Supplementary material for: Strigolactones are chemoattractants for host tropism in Orobanchaceae parasitic plants
Source: Nat Commun. 2022 Aug 15;13:4653. doi: 10.1038/s41467-022-32314-z (PMC9378612; doi:10.1038/s41467-022-32314-z)
Supplement: Supplementary file 6 — Supplementary Data 3 [file 41467_2022_32314_MOESM6_ESM.xlsx]

## Sheet: Supplementary Data 3
Supplementary Data 3	Gene IDs and accession numbers of the P. japonicum genes investigated in this study.
Gene name	Gene ID	GenBank accession number	Deposition at the GenBank/EMBL libraries	URL
PjSMAX1.1	Pjv1_00007135	LC671289	This study	https://www.ncbi.nlm.nih.gov/nuccore/LC671289
PjSMAX1.2	Pjv1_00015442	LC671290	This study	https://www.ncbi.nlm.nih.gov/nuccore/LC671290
PjPIN2	Pjv1_00018833	LC506020	Ref. 19	https://www.ncbi.nlm.nih.gov/nuccore/LC506020
PjUBC2	Pjv1_00022714	LC671291	This study	https://www.ncbi.nlm.nih.gov/nuccore/LC671291
PjKAI2d1	Pjv1_00000502	LC671292	This study	https://www.ncbi.nlm.nih.gov/nuccore/LC671292
PjKAI2d2	Pjv1_00000503	LC671293	This study	https://www.ncbi.nlm.nih.gov/nuccore/LC671293
PjKAI2d3	Pjv1_00010088	LC671294	This study	https://www.ncbi.nlm.nih.gov/nuccore/LC671294
PjKAI2d3.2	Pjv1_00010087	LC671295	This study	https://www.ncbi.nlm.nih.gov/nuccore/LC671295
PjKAI2d4	Pjv1_00013794	LC671296	This study	https://www.ncbi.nlm.nih.gov/nuccore/LC671296
PjKAI2d4.2	Pjv1_00024195	LC671297	This study	https://www.ncbi.nlm.nih.gov/nuccore/LC671297
PjKAI2d5	Pjv1_00024452	LC671298	This study	https://www.ncbi.nlm.nih.gov/nuccore/LC671298
PjKAI2i	Pjv1_00000501	LC671299	This study	https://www.ncbi.nlm.nih.gov/nuccore/LC671299
PjKAI2c	Pjv1_00019485	LC671300	This study	https://www.ncbi.nlm.nih.gov/nuccore/LC671300
