# Supplementary material for: Strigolactones are chemoattractants for host tropism in Orobanchaceae parasitic plants
Source: Nat Commun. 2022 Aug 15;13:4653. doi: 10.1038/s41467-022-32314-z (PMC9378612; doi:10.1038/s41467-022-32314-z)
Supplement: Supplementary file 10 — Source Data [file 41467_2022_32314_MOESM10_ESM.xlsx]

## Sheet: Fig. 1
	Fig. 1g				Fig. 1h				Fig. 1l			Fig. 1n																			Fig. 1o
	Concentration	Chemical	Tropism (%)		Concentration	Chemical	Tropism (%)		Chemical	Tropism (%)				#1		#2		#3		#4		#5		#6		#7		#8				Repeat 1
	0 M	rac-STR	0		0 M	(+)-5DS	0		DMSO	0				X	Y	X	Y	X	Y	X	Y	X	Y	X	Y	X	Y	X	Y		0d	78.0449	156.962	87.9388	239.892	141.184	-139.704	-81.4131	-100.941
	0 M	rac-STR	0		0 M	(+)-5DS	0		DMSO	0		Repeat 1	0d	78.0449	0	156.962	0	87.9388	0	239.892	0	141.184	0	-139.704	0	-81.4131	0	-100.941	0		1d	-689.549	-546.127	107.441	1018.6	-133.095	-131.094	-249.339	-759.679
	0 M	rac-STR	0		0 M	(+)-5DS	0		DMSO	0			1d	-689.549	1564.63	-546.127	1693.88	107.441	2022.68	1018.6	1918.37	-133.095	2136.05	-131.094	1945.58	-249.339	1891.16	-759.679	1809.52		2d	-606.115	-495.545	103.54	926.787	-326.246	-1.94813	-263.333	-703.215
	0 M	rac-ORO	0		0 M	(-)-5DS	0		rac-STR (1 µM)	66.6667			2d	-606.115	2000	-495.545	1809.52	103.54	2049.89	926.787	2281.18	-326.246	2585.03	-1.94813	1954.65	-263.333	1972.79	-703.215	2249.43			Repeat 2
	0 M	rac-ORO	0		0 M	(-)-5DS	0		rac-STR (1 µM)	50		Repeat 2	0d	-50.5825	0	-223.163	0	-34.3691	0	-172.848	0	-202.097	0	-191.638	0	47.9903	0	181.755	0		0d	-50.5825	-223.163	-34.3691	-172.848	-202.097	-191.638	47.9903	181.755
	0 M	rac-ORO	0		0 M	(-)-5DS	0		rac-STR (1 µM)	33.3333			1d	-321.481	1377.55	-192.233	979.592	-483.987	1020.41	-923.656	1111.11	-650.633	1628.12	-536.497	1641.72	-258.641	1102.04	671.718	1514.74		1d	-321.481	-192.233	-483.987	-923.656	-650.633	-536.497	-258.641	671.718
	0 M	(+)-5DS	0		0 M	(+)2'-Epi-5DS	0		rac-STR (1 µM)	46.1538			2d	-443.386	1642.86	-236.908	1122.45	-504.738	1051.02	-962.659	1310.66	-484.87	2004.53	-636.618	1845.81	-339.073	943.311	627.97	1995.46		2d	-443.386	-236.908	-504.738	-962.659	-484.87	-636.618	-339.073	627.97
	0 M	(+)-5DS	0		0 M	(+)2'-Epi-5DS	0					Repeat 3	0d	-171.875	0	41.8366	0	-290.583	0	-65.2758	0	-50.8097	0	204.12	0	107.155	0	-251.536	0			Repeat 3
	0 M	(+)-5DS	0		0 M	(+)2'-Epi-5DS	0		Welch’s t test, two-sided				1d	-963.14	868.483	499.437	891.156	-248.431	1387.76	-92.2522	1047.62	-539.313	819.728	286.963	1741.5	612.284	438.775	-922.964	1687.08		0d	-171.875	41.8366	-290.583	-65.2758	-50.8097	204.12	107.155	-251.536
	0 M	rac-GR24	0		0 M	(-)2'-Epi-5DS	0			p-value			2d	-877.073	1251.7	643.147	1102.04	-252.647	1523.81	-358.169	1346.94	-619.515	833.333	-95.3889	1768.71	553.291	690.476	-918.968	2136.06		1d	-963.14	499.437	-248.431	-92.2522	-539.313	286.963	612.284	-922.964
	0 M	rac-GR24	0		0 M	(-)2'-Epi-5DS	0		DMSO vs. rac-STR (1 µM)	0.00566476																					2d	-877.073	643.147	-252.647	-358.169	-619.515	-95.3889	553.291	-918.968
	0 M	rac-GR24	0		0 M	(-)2'-Epi-5DS	0							X: horizontal axis (µm). Positions of WT and d10 roots were set to -1000 and 1000, respectively.
	0 M	YLG	0		100 nM	(+)-5DS	25							Y: vertical axis (µm). Initial positions of P. japonicum root tips were set to 0.																	Horizontal distances (µm). Positions of WT and d10 roots were set to -1000 and 1000, respectively.
	0 M	YLG	0		100 nM	(+)-5DS	16.6667
	0 M	YLG	0		100 nM	(+)-5DS	0
	10 nM	rac-STR	8.33333		100 nM	(-)-5DS	0
	10 nM	rac-STR	25		100 nM	(-)-5DS	0
	10 nM	rac-STR	33.3333		100 nM	(-)-5DS	0
	10 nM	rac-ORO	0		100 nM	(+)2'-Epi-5DS	16.6667
	10 nM	rac-ORO	0		100 nM	(+)2'-Epi-5DS	28.5714
	10 nM	rac-ORO	25		100 nM	(+)2'-Epi-5DS	33.3333
	10 nM	(+)-5DS	0		100 nM	(-)2'-Epi-5DS	0
	10 nM	(+)-5DS	8.33333		100 nM	(-)2'-Epi-5DS	0
	10 nM	(+)-5DS	16.6667		100 nM	(-)2'-Epi-5DS	0
	10 nM	rac-GR24	16.6667		1 µM	(+)-5DS	66.6667
	10 nM	rac-GR24	0		1 µM	(+)-5DS	50
	10 nM	rac-GR24	0		1 µM	(+)-5DS	50
	10 nM	YLG	0		1 µM	(-)-5DS	0
	10 nM	YLG	8.33333		1 µM	(-)-5DS	0
	10 nM	YLG	16.6667		1 µM	(-)-5DS	0
	100 nM	rac-STR	50		1 µM	(+)2'-Epi-5DS	62.5
	100 nM	rac-STR	66.6667		1 µM	(+)2'-Epi-5DS	50
	100 nM	rac-STR	70		1 µM	(+)2'-Epi-5DS	33.3333
	100 nM	rac-ORO	28.5714		1 µM	(-)2'-Epi-5DS	12.5
	100 nM	rac-ORO	41.6667		1 µM	(-)2'-Epi-5DS	16.6667
	100 nM	rac-ORO	41.6667		1 µM	(-)2'-Epi-5DS	25
	100 nM	(+)-5DS	37.5
	100 nM	(+)-5DS	45.4545		Tukey’s multiple comparison test
	100 nM	(+)-5DS	63.6364				p-value
	100 nM	rac-GR24	10		0 M (+)-5DS vs. 0 M (-)-5DS		>0.9999
	100 nM	rac-GR24	8.33333		0 M (+)-5DS vs. 0 M (+)2'-Epi-5DS		>0.9999
	100 nM	rac-GR24	20		0 M (+)-5DS vs. 0 M (-)2'-Epi-5DS		>0.9999
	100 nM	YLG	33.3333		0 M (+)-5DS vs. 100 nM (+)-5DS		0.4183
	100 nM	YLG	12.5		0 M (+)-5DS vs. 100 nM (-)-5DS		>0.9999
	100 nM	YLG	27.2727		0 M (+)-5DS vs. 100 nM (+)2'-Epi-5DS		0.005101
	1 µM	rac-STR	62.5		0 M (+)-5DS vs. 100 nM (-)2'-Epi-5DS		>0.9999
	1 µM	rac-STR	75		0 M (+)-5DS vs. 1 μM (+)-5DS		<0.0001
	1 µM	rac-STR	81.8182		0 M (+)-5DS vs. 1 μM (-)-5DS		>0.9999
	1 µM	rac-ORO	58.3333		0 M (+)-5DS vs. 1 μM (+)2'-Epi-5DS		<0.0001
	1 µM	rac-ORO	75		0 M (+)-5DS vs. 1 μM (-)2'-Epi-5DS		0.1218
	1 µM	rac-ORO	54.5455		0 M (-)-5DS vs. 0 M (+)2'-Epi-5DS		>0.9999
	1 µM	(+)-5DS	54.5455		0 M (-)-5DS vs. 0 M (-)2'-Epi-5DS		>0.9999
	1 µM	(+)-5DS	75		0 M (-)-5DS vs. 100 nM (+)-5DS		0.4183
	1 µM	(+)-5DS	75		0 M (-)-5DS vs. 100 nM (-)-5DS		>0.9999
	1 µM	rac-GR24	55.5556		0 M (-)-5DS vs. 100 nM (+)2'-Epi-5DS		0.005101
	1 µM	rac-GR24	54.5455		0 M (-)-5DS vs. 100 nM (-)2'-Epi-5DS		>0.9999
	1 µM	rac-GR24	70		0 M (-)-5DS vs. 1 μM (+)-5DS		<0.0001
	1 µM	YLG	77.7778		0 M (-)-5DS vs. 1 μM (-)-5DS		>0.9999
	1 µM	YLG	54.5455		0 M (-)-5DS vs. 1 μM (+)2'-Epi-5DS		<0.0001
	1 µM	YLG	40		0 M (-)-5DS vs. 1 μM (-)2'-Epi-5DS		0.1218
					0 M (+)2'-Epi-5DS vs. 0 M (-)2'-Epi-5DS		>0.9999
	Tukey’s multiple comparison test				0 M (+)2'-Epi-5DS vs. 100 nM (+)-5DS		0.4183
			p-value		0 M (+)2'-Epi-5DS vs. 100 nM (-)-5DS		>0.9999
	0 M rac-STR vs. 0 M rac-ORO		>0.9999		0 M (+)2'-Epi-5DS vs. 100 nM (+)2'-Epi-5DS		0.005101
	0 M rac-STR vs. 0 M (+)-5DS		>0.9999		0 M (+)2'-Epi-5DS vs. 100 nM (-)2'-Epi-5DS		>0.9999
	0 M rac-STR vs. 0 M rac-GR24		>0.9999		0 M (+)2'-Epi-5DS vs. 1 μM (+)-5DS		<0.0001
	0 M rac-STR vs. 0 M YLG		>0.9999		0 M (+)2'-Epi-5DS vs. 1 μM (-)-5DS		>0.9999
	0 M rac-STR vs. 10 nM rac-STR		0.3993		0 M (+)2'-Epi-5DS vs. 1 μM (+)2'-Epi-5DS		<0.0001
	0 M rac-STR vs. 10 nM rac-ORO		>0.9999		0 M (+)2'-Epi-5DS vs. 1 μM (-)2'-Epi-5DS		0.1218
	0 M rac-STR vs. 10 nM (+)-5DS		>0.9999		0 M (-)2'-Epi-5DS vs. 100 nM (+)-5DS		0.4183
	0 M rac-STR vs. 10 nM rac-GR24		>0.9999		0 M (-)2'-Epi-5DS vs. 100 nM (-)-5DS		>0.9999
	0 M rac-STR vs. 10 nM YLG		>0.9999		0 M (-)2'-Epi-5DS vs. 100 nM (+)2'-Epi-5DS		0.005101
	0 M rac-STR vs. 100 nM rac-STR		<0.0001		0 M (-)2'-Epi-5DS vs. 100 nM (-)2'-Epi-5DS		>0.9999
	0 M rac-STR vs. 100 nM rac-ORO		0.0042		0 M (-)2'-Epi-5DS vs. 1 μM (+)-5DS		<0.0001
	0 M rac-STR vs. 100 nM (+)-5DS		<0.0001		0 M (-)2'-Epi-5DS vs. 1 μM (-)-5DS		>0.9999
	0 M rac-STR vs. 100 nM rac-GR24		0.9826		0 M (-)2'-Epi-5DS vs. 1 μM (+)2'-Epi-5DS		<0.0001
	0 M rac-STR vs. 100 nM YLG		0.2505		0 M (-)2'-Epi-5DS vs. 1 μM (-)2'-Epi-5DS		0.1218
	0 M rac-STR vs. 1 µM rac-STR		<0.0001		100 nM (+)-5DS vs. 100 nM (-)-5DS		0.4183
	0 M rac-STR vs. 1 µM rac-ORO		<0.0001		100 nM (+)-5DS vs. 100 nM (+)2'-Epi-5DS		0.5889
	0 M rac-STR vs. 1 µM (+)-5DS		<0.0001		100 nM (+)-5DS vs. 100 nM (-)2'-Epi-5DS		0.4183
	0 M rac-STR vs. 1 µM rac-GR24		<0.0001		100 nM (+)-5DS vs. 1 μM (+)-5DS		<0.0001
	0 M rac-STR vs. 1 µM YLG		<0.0001		100 nM (+)-5DS vs. 1 μM (-)-5DS		0.4183
	0 M rac-ORO vs. 0 M (+)-5DS		>0.9999		100 nM (+)-5DS vs. 1 μM (+)2'-Epi-5DS		0.0001389
	0 M rac-ORO vs. 0 M rac-GR24		>0.9999		100 nM (+)-5DS vs. 1 μM (-)2'-Epi-5DS		0.9998
	0 M rac-ORO vs. 0 M YLG		>0.9999		100 nM (-)-5DS vs. 100 nM (+)2'-Epi-5DS		0.005101
	0 M rac-ORO vs. 10 nM rac-STR		0.3993		100 nM (-)-5DS vs. 100 nM (-)2'-Epi-5DS		>0.9999
	0 M rac-ORO vs. 10 nM rac-ORO		>0.9999		100 nM (-)-5DS vs. 1 μM (+)-5DS		<0.0001
	0 M rac-ORO vs. 10 nM (+)-5DS		>0.9999		100 nM (-)-5DS vs. 1 μM (-)-5DS		>0.9999
	0 M rac-ORO vs. 10 nM rac-GR24		>0.9999		100 nM (-)-5DS vs. 1 μM (+)2'-Epi-5DS		<0.0001
	0 M rac-ORO vs. 10 nM YLG		>0.9999		100 nM (-)-5DS vs. 1 μM (-)2'-Epi-5DS		0.1218
	0 M rac-ORO vs. 100 nM rac-STR		<0.0001		100 nM (+)2'-Epi-5DS vs. 100 nM (-)2'-Epi-5DS		0.005101
	0 M rac-ORO vs. 100 nM rac-ORO		0.0042		100 nM (+)2'-Epi-5DS vs. 1 μM (+)-5DS		0.001335
	0 M rac-ORO vs. 100 nM (+)-5DS		<0.0001		100 nM (+)2'-Epi-5DS vs. 1 μM (-)-5DS		0.005101
	0 M rac-ORO vs. 100 nM rac-GR24		0.9826		100 nM (+)2'-Epi-5DS vs. 1 μM (+)2'-Epi-5DS		0.0239
	0 M rac-ORO vs. 100 nM YLG		0.2505		100 nM (+)2'-Epi-5DS vs. 1 μM (-)2'-Epi-5DS		0.9456
	0 M rac-ORO vs. 1 µM rac-STR		<0.0001		100 nM (-)2'-Epi-5DS vs. 1 μM (+)-5DS		<0.0001
	0 M rac-ORO vs. 1 µM rac-ORO		<0.0001		100 nM (-)2'-Epi-5DS vs. 1 μM (-)-5DS		>0.9999
	0 M rac-ORO vs. 1 µM (+)-5DS		<0.0001		100 nM (-)2'-Epi-5DS vs. 1 μM (+)2'-Epi-5DS		<0.0001
	0 M rac-ORO vs. 1 µM rac-GR24		<0.0001		100 nM (-)2'-Epi-5DS vs. 1 μM (-)2'-Epi-5DS		0.1218
	0 M rac-ORO vs. 1 µM YLG		<0.0001		1 μM (+)-5DS vs. 1 μM (-)-5DS		<0.0001
	0 M (+)-5DS vs. 0 M rac-GR24		>0.9999		1 μM (+)-5DS vs. 1 μM (+)2'-Epi-5DS		0.9817
	0 M (+)-5DS vs. 0 M YLG		>0.9999		1 μM (+)-5DS vs. 1 μM (-)2'-Epi-5DS		<0.0001
	0 M (+)-5DS vs. 10 nM rac-STR		0.3993		1 μM (-)-5DS vs. 1 μM (+)2'-Epi-5DS		<0.0001
	0 M (+)-5DS vs. 10 nM rac-ORO		>0.9999		1 μM (-)-5DS vs. 1 μM (-)2'-Epi-5DS		0.1218
	0 M (+)-5DS vs. 10 nM (+)-5DS		>0.9999		1 μM (+)2'-Epi-5DS vs. 1 μM (-)2'-Epi-5DS		0.0008067
	0 M (+)-5DS vs. 10 nM rac-GR24		>0.9999
	0 M (+)-5DS vs. 10 nM YLG		>0.9999
	0 M (+)-5DS vs. 100 nM rac-STR		<0.0001
	0 M (+)-5DS vs. 100 nM rac-ORO		0.0042
	0 M (+)-5DS vs. 100 nM (+)-5DS		<0.0001
	0 M (+)-5DS vs. 100 nM rac-GR24		0.9826
	0 M (+)-5DS vs. 100 nM YLG		0.2505
	0 M (+)-5DS vs. 1 µM rac-STR		<0.0001
	0 M (+)-5DS vs. 1 µM rac-ORO		<0.0001
	0 M (+)-5DS vs. 1 µM (+)-5DS		<0.0001
	0 M (+)-5DS vs. 1 µM rac-GR24		<0.0001
	0 M (+)-5DS vs. 1 µM YLG		<0.0001
	0 M rac-GR24 vs. 0 M YLG		>0.9999
	0 M rac-GR24 vs. 10 nM rac-STR		0.3993
	0 M rac-GR24 vs. 10 nM rac-ORO		>0.9999
	0 M rac-GR24 vs. 10 nM (+)-5DS		>0.9999
	0 M rac-GR24 vs. 10 nM rac-GR24		>0.9999
	0 M rac-GR24 vs. 10 nM YLG		>0.9999
	0 M rac-GR24 vs. 100 nM rac-STR		<0.0001
	0 M rac-GR24 vs. 100 nM rac-ORO		0.0042
	0 M rac-GR24 vs. 100 nM (+)-5DS		<0.0001
	0 M rac-GR24 vs. 100 nM rac-GR24		0.9826
	0 M rac-GR24 vs. 100 nM YLG		0.2505
	0 M rac-GR24 vs. 1 µM rac-STR		<0.0001
	0 M rac-GR24 vs. 1 µM rac-ORO		<0.0001
	0 M rac-GR24 vs. 1 µM (+)-5DS		<0.0001
	0 M rac-GR24 vs. 1 µM rac-GR24		<0.0001
	0 M rac-GR24 vs. 1 µM YLG		<0.0001
	0 M YLG vs. 10 nM rac-STR		0.3993
	0 M YLG vs. 10 nM rac-ORO		>0.9999
	0 M YLG vs. 10 nM (+)-5DS		>0.9999
	0 M YLG vs. 10 nM rac-GR24		>0.9999
	0 M YLG vs. 10 nM YLG		>0.9999
	0 M YLG vs. 100 nM rac-STR		<0.0001
	0 M YLG vs. 100 nM rac-ORO		0.0042
	0 M YLG vs. 100 nM (+)-5DS		<0.0001
	0 M YLG vs. 100 nM rac-GR24		0.9826
	0 M YLG vs. 100 nM YLG		0.2505
	0 M YLG vs. 1 µM rac-STR		<0.0001
	0 M YLG vs. 1 µM rac-ORO		<0.0001
	0 M YLG vs. 1 µM (+)-5DS		<0.0001
	0 M YLG vs. 1 µM rac-GR24		<0.0001
	0 M YLG vs. 1 µM YLG		<0.0001
	10 nM rac-STR vs. 10 nM rac-ORO		0.9619
	10 nM rac-STR vs. 10 nM (+)-5DS		0.9619
	10 nM rac-STR vs. 10 nM rac-GR24		0.8433
	10 nM rac-STR vs. 10 nM YLG		0.9619
	10 nM rac-STR vs. 100 nM rac-STR		0.0015
	10 nM rac-STR vs. 100 nM rac-ORO		0.9205
	10 nM rac-STR vs. 100 nM (+)-5DS		0.1398
	10 nM rac-STR vs. 100 nM rac-GR24		0.9995
	10 nM rac-STR vs. 100 nM YLG		>0.9999
	10 nM rac-STR vs. 1 µM rac-STR		<0.0001
	10 nM rac-STR vs. 1 µM rac-ORO		0.0013
	10 nM rac-STR vs. 1 µM (+)-5DS		0.0002
	10 nM rac-STR vs. 1 µM rac-GR24		0.0035
	10 nM rac-STR vs. 1 µM YLG		0.009
	10 nM rac-ORO vs. 10 nM (+)-5DS		>0.9999
	10 nM rac-ORO vs. 10 nM rac-GR24		>0.9999
	10 nM rac-ORO vs. 10 nM YLG		>0.9999
	10 nM rac-ORO vs. 100 nM rac-STR		<0.0001
	10 nM rac-ORO vs. 100 nM rac-ORO		0.0715
	10 nM rac-ORO vs. 100 nM (+)-5DS		0.0013
	10 nM rac-ORO vs. 100 nM rac-GR24		>0.9999
	10 nM rac-ORO vs. 100 nM YLG		0.8779
	10 nM rac-ORO vs. 1 µM rac-STR		<0.0001
	10 nM rac-ORO vs. 1 µM rac-ORO		<0.0001
	10 nM rac-ORO vs. 1 µM (+)-5DS		<0.0001
	10 nM rac-ORO vs. 1 µM rac-GR24		<0.0001
	10 nM rac-ORO vs. 1 µM YLG		<0.0001
	10 nM (+)-5DS vs. 10 nM rac-GR24		>0.9999
	10 nM (+)-5DS vs. 10 nM YLG		>0.9999
	10 nM (+)-5DS vs. 100 nM rac-STR		<0.0001
	10 nM (+)-5DS vs. 100 nM rac-ORO		0.0715
	10 nM (+)-5DS vs. 100 nM (+)-5DS		0.0013
	10 nM (+)-5DS vs. 100 nM rac-GR24		>0.9999
	10 nM (+)-5DS vs. 100 nM YLG		0.8779
	10 nM (+)-5DS vs. 1 µM rac-STR		<0.0001
	10 nM (+)-5DS vs. 1 µM rac-ORO		<0.0001
	10 nM (+)-5DS vs. 1 µM (+)-5DS		<0.0001
	10 nM (+)-5DS vs. 1 µM rac-GR24		<0.0001
	10 nM (+)-5DS vs. 1 µM YLG		<0.0001
	10 nM rac-GR24 vs. 10 nM YLG		>0.9999
	10 nM rac-GR24 vs. 100 nM rac-STR		<0.0001
	10 nM rac-GR24 vs. 100 nM rac-ORO		0.0298
	10 nM rac-GR24 vs. 100 nM (+)-5DS		0.0004
	10 nM rac-GR24 vs. 100 nM rac-GR24		>0.9999
	10 nM rac-GR24 vs. 100 nM YLG		0.684
	10 nM rac-GR24 vs. 1 µM rac-STR		<0.0001
	10 nM rac-GR24 vs. 1 µM rac-ORO		<0.0001
	10 nM rac-GR24 vs. 1 µM (+)-5DS		<0.0001
	10 nM rac-GR24 vs. 1 µM rac-GR24		<0.0001
	10 nM rac-GR24 vs. 1 µM YLG		<0.0001
	10 nM YLG vs. 100 nM rac-STR		<0.0001
	10 nM YLG vs. 100 nM rac-ORO		0.0715
	10 nM YLG vs. 100 nM (+)-5DS		0.0013
	10 nM YLG vs. 100 nM rac-GR24		>0.9999
	10 nM YLG vs. 100 nM YLG		0.8779
	10 nM YLG vs. 1 µM rac-STR		<0.0001
	10 nM YLG vs. 1 µM rac-ORO		<0.0001
	10 nM YLG vs. 1 µM (+)-5DS		<0.0001
	10 nM YLG vs. 1 µM rac-GR24		<0.0001
	10 nM YLG vs. 1 µM YLG		<0.0001
	100 nM rac-STR vs. 100 nM rac-ORO		0.2205
	100 nM rac-STR vs. 100 nM (+)-5DS		0.9728
	100 nM rac-STR vs. 100 nM rac-GR24		<0.0001
	100 nM rac-STR vs. 100 nM YLG		0.0035
	100 nM rac-STR vs. 1 µM rac-STR		0.997
	100 nM rac-STR vs. 1 µM rac-ORO		>0.9999
	100 nM rac-STR vs. 1 µM (+)-5DS		>0.9999
	100 nM rac-STR vs. 1 µM rac-GR24		>0.9999
	100 nM rac-STR vs. 1 µM YLG		>0.9999
	100 nM rac-ORO vs. 100 nM (+)-5DS		0.9941
	100 nM rac-ORO vs. 100 nM rac-GR24		0.2389
	100 nM rac-ORO vs. 100 nM YLG		0.9797
	100 nM rac-ORO vs. 1 µM rac-STR		0.0075
	100 nM rac-ORO vs. 1 µM rac-ORO		0.2014
	100 nM rac-ORO vs. 1 µM (+)-5DS		0.0404
	100 nM rac-ORO vs. 1 µM rac-GR24		0.3614
	100 nM rac-ORO vs. 1 µM YLG		0.5736
	100 nM (+)-5DS vs. 100 nM rac-GR24		0.0066
	100 nM (+)-5DS vs. 100 nM YLG		0.2428
	100 nM (+)-5DS vs. 1 µM rac-STR		0.2585
	100 nM (+)-5DS vs. 1 µM rac-ORO		0.9651
	100 nM (+)-5DS vs. 1 µM (+)-5DS		0.6421
	100 nM (+)-5DS vs. 1 µM rac-GR24		0.9959
	100 nM (+)-5DS vs. 1 µM YLG		0.9999
	100 nM rac-GR24 vs. 100 nM YLG		0.9937
	100 nM rac-GR24 vs. 1 µM rac-STR		<0.0001
	100 nM rac-GR24 vs. 1 µM rac-ORO		<0.0001
	100 nM rac-GR24 vs. 1 µM (+)-5DS		<0.0001
	100 nM rac-GR24 vs. 1 µM rac-GR24		<0.0001
	100 nM rac-GR24 vs. 1 µM YLG		0.0003
	100 nM YLG vs. 1 µM rac-STR		<0.0001
	100 nM YLG vs. 1 µM rac-ORO		0.003
	100 nM YLG vs. 1 µM (+)-5DS		0.0004
	100 nM YLG vs. 1 µM rac-GR24		0.0077
	100 nM YLG vs. 1 µM YLG		0.0193
	1 µM rac-STR vs. 1 µM rac-ORO		0.998
	1 µM rac-STR vs. 1 µM (+)-5DS		>0.9999
	1 µM rac-STR vs. 1 µM rac-GR24		0.9781
	1 µM rac-STR vs. 1 µM YLG		0.8967
	1 µM rac-ORO vs. 1 µM (+)-5DS		>0.9999
	1 µM rac-ORO vs. 1 µM rac-GR24		>0.9999
	1 µM rac-ORO vs. 1 µM YLG		>0.9999
	1 µM (+)-5DS vs. 1 µM rac-GR24		>0.9999
	1 µM (+)-5DS vs. 1 µM YLG		0.9974
	1 µM rac-GR24 vs. 1 µM YLG		>0.9999

## Sheet: Fig. 2
	Fig. 2f			Fig. 2g				Fig. 2h				Fig. 2i							Fig. 2j					Fig. 2k
	Nutrient	Tropism (%)		Concentration (mM)	Nutrient	Tropism (%)		Nutrient	N source deficiency	Tropism (%)			Ct (dRn), threshold = 0.1			Relative expression level (/ PjUBC2)				Ct (dRn), threshold = 0.1		Relative expression level (/ PjUBC2)				Ct (dRn), threshold = 0.1		Relative expression level (/ PjUBC2)
	Agar	62.5		1	KCl	75		Agar	-	50		Nutrient	PjUBC2	PjSMAX1.1	PjSMAX1.2	PjSMAX1.1	PjSMAX1.2		Nutrient	PjUBC2	PjSMAX1.2	PjSMAX1.2		Nutrient	N source deficiency	PjUBC2	PjSMAX1.2	PjSMAX1.2
	Agar	75		1	KCl	100		Agar	-	83.3333		Agar	24.894	27.0629	25.0643	0.222383	0.888669		Agar	24.4378	25.6808	0.422473		Agar	-	23.5104	24.9984	0.356514
	Agar	66.6667		1	KCl	33.3333		Agar	-	63.6364		Agar	24.824	26.7329	25.1243	0.266299	0.812094		Agar	24.4178	25.6308	0.43135		Agar	-	23.2804	24.9284	0.319089
	Sucrose	66.6667		1	KNO3	50		1/2MS + suc	(Full)	0		Agar	24.524	27.0529	25.2343	0.173273	0.611201		Agar	24.4278	25.7108	0.410921		Agar	-	23.5704	25.1384	0.337283
	Sucrose	33.3333		1	KNO3	50		1/2MS + suc	(Full)	0		Agar	24.804	26.9929	25.2643	0.219322	0.726845		Agar	24.7078	25.9308	0.428371		1/2MS + suc	(Full)	23.4404	24.7584	0.401099
	Sucrose	25		1	KNO3	66.6667		1/2MS + suc	(Full)	0		1/2MS + suc	25.204	26.7129	24.8643	0.351384	1.26551		Sucrose	24.7378	26.1508	0.375512		1/2MS + suc	(Full)	23.4904	24.8384	0.392845
	KH2PO4	62.5		1	NH4Cl + KCl	50		1/2MS + suc	NH4+ NO3-	50		1/2MS + suc	25.204	26.5529	24.8643	0.392597	1.26551		Sucrose	24.7578	26.0608	0.405264		1/2MS + suc	(Full)	23.5204	24.8084	0.409527
	KH2PO4	83.3333		1	NH4Cl + KCl	50		1/2MS + suc	NH4+ NO3-	66.6667		1/2MS + suc	25.104	26.3429	25.0443	0.423701	1.04226		Sucrose	24.9478	25.9408	0.502408		1/2MS + suc	NH4+ NO3-	23.1804	24.9684	0.28958
	KH2PO4	50		1	NH4Cl + KCl	36.3636		1/2MS + suc	NH4+ NO3-	66.6667		1/2MS + suc	25.294	26.7429	25.0943	0.366305	1.14847		Sucrose	24.8878	26.1908	0.405264		1/2MS + suc	NH4+ NO3-	23.4704	24.9484	0.358994
	KH2PO4 + KNO3+NH4NO3	0		5	KCl	87.5		1/2MS + suc	NH4+	40									KH2PO4	24.1078	25.3408	0.425412		1/2MS + suc	NH4+ NO3-	23.6204	25.1284	0.351606
	KH2PO4 + KNO3+NH4NO3	0		5	KCl	50		1/2MS + suc	NH4+	50		Welch’s t test, two-sided							KH2PO4	24.2778	25.3908	0.46231		1/2MS + suc	NH4+	23.4304	24.9984	0.337283
	KH2PO4 + KNO3+NH4NO3	0		5	KCl	50		1/2MS + suc	NH4+	33.3333					p-value				KH2PO4	24.2578	25.5108	0.419555		1/2MS + suc	NH4+	23.4504	24.9984	0.341991
	CaCl2 + MgSO4	75		5	KNO3	50		1/2MS + suc	NO3-	16.6667		PjSMAX1.1/PjUBC2	Agar vs. 1/2MS + suc		0.000665736				KH2PO4	24.3678	25.6608	0.408082		1/2MS + suc	NH4+	23.7504	25.1884	0.369087
	CaCl2 + MgSO4	50		5	KNO3	66.6667		1/2MS + suc	NO3-	16.6667		PjSMAX1.2/PjUBC2	Agar vs. 1/2MS + suc		0.0019846				KH2PO4 + KNO3+NH4NO3	24.8478	25.1608	0.804928		1/2MS + suc	NO3-	23.7704	24.8884	0.460742
	CaCl2 + MgSO4	66.6667		5	KNO3	50		1/2MS + suc	NO3-	20									KH2PO4 + KNO3+NH4NO3	24.7778	25.2208	0.735569		1/2MS + suc	NO3-	23.7104	24.7384	0.4904
				5	NH4Cl + KCl	0													KH2PO4 + KNO3+NH4NO3	24.8378	25.3108	0.720431		1/2MS + suc	NO3-	23.9604	24.9984	0.487013
	Chemical: rac-strigol (1 µM)			5	NH4Cl + KCl	16.6667		Chemical: rac-strigol (1 µM)											KH2PO4 + KNO3+NH4NO3	24.9278	25.3108	0.766805
				5	NH4Cl + KCl	0													CaCl2 + MgSO4	24.0778	25.4408	0.388755		Welch’s t test, two-sided
	Welch’s t test, two-sided							Welch’s t test, two-sided											CaCl2 + MgSO4	24.0778	25.1408	0.478613					p-value
		p-value		Chemical: rac-strigol (1 µM)						p-value									CaCl2 + MgSO4	24.3878	25.3808	0.502408		PjSMAX1.2 /PjUBC2	Agar vs. 1/2MS+suc (Full)		0.0155399
	Agar vs. Sucrose	0.166218						Agar vs. 1/2MS+suc (Full)		0.0210333									CaCl2 + MgSO4	24.6278	25.4608	0.561334			Agar vs. 1/2MS+suc (-NH4+ -NO3-)		0.87416
	Agar vs. KH2PO4	0.809315		Tukey’s multiple comparison test				Agar vs. 1/2MS+suc (-NH4+ -NO3-)		0.709521															Agar vs. 1/2MS+suc (-NH4+)		0.465476
	Agar vs. KH2PO4 + KNO3+NH4NO3	0.00290276				p-value		Agar vs. 1/2MS+suc (-NH4+)		0.109779									Welch’s t test, two-sided						Agar vs. 1/2MS+suc (-NO3-)		0.000641767
	Agar vs. CaCl2 + MgSO4	0.64766		1 mM KCl vs. 1 mM KNO3		0.9266		Agar vs. 1/2MS+suc (-NO3-)		0.0369794												p-value
				1 mM KCl vs. 1 mM NH4Cl + KCl		0.5946													PjSMAX1.2/PjUBC2	Agar vs. Sucrose		0.96929
				1 mM KCl vs. 5 mM KCl		0.9963														Agar vs. KH2PO4		0.681598
				1 mM KCl vs. 5 mM KNO3		0.9266														Agar vs. KH2PO4 + KNO3+NH4NO3		0.000213321
				1 mM KCl vs. 5 mM NH4Cl + KCl		0.00945														Agar vs. CaCl2 + MgSO4		0.195296
				1 mM KNO3 vs. 1 mM NH4Cl + KCl		0.98
				1 mM KNO3 vs. 5 mM KCl		0.9963
				1 mM KNO3 vs. 5 mM KNO3		>0.9999
				1 mM KNO3 vs. 5 mM NH4Cl + KCl		0.04645
				1 mM NH4Cl + KCl vs. 5 mM KCl		0.8469
				1 mM NH4Cl + KCl vs. 5 mM KNO3		0.98
				1 mM NH4Cl + KCl vs. 5 mM NH4Cl + KCl		0.1428
				5 mM KCl vs. 5 mM KNO3		0.9963
				5 mM KCl vs. 5 mM NH4Cl + KCl		0.02092
				5 mM KNO3 vs. 5 mM NH4Cl + KCl		0.04645

## Sheet: Fig. 4
	Fig. 4b																						Fig. 4c									Fig. 4d				Fig. 4e
			Ct (dRn), threshold = 0.1										Relative expression level (/ PjUBC2)														Germination (%)					Transgene	Chemical	Tropism (%)				Ct (dRn), threshold = 0.1		Relative expression level (/ PjUBC2)
	Chemical	Nutrient	PjUBC2	PjKAI2d1	PjKAI2d2	PjKAI2d3	PjKAI2d3.2	PjKAI2d4	PjKAI2d4.2	PjKAI2d5	PjKAI2i	PjKAI2c	PjKAI2d1	PjKAI2d2	PjKAI2d3	PjKAI2d3.2	PjKAI2d4	PjKAI2d4.2	PjKAI2d5	PjKAI2i	PjKAI2c		Genotype	Complementation	Line	Chemical	Repeat 1	Repeat 2	Repeat 3	Repeat 4		Control	DMSO	0		Transgene	Chemical	PjUBC2	PjSMAX1.2	PjSMAX1.2
	DMSO	Agar	24.974	27.1804	24.0508	27.304	23.8791	26.358	33.4219	26.6419	28.7926	26.9588	0.216676	1.8963	0.198888	2.13603	0.383161	0.00286368	0.314722	0.0708741	0.252647		Col-0	-	-	DMSO	94.5455	90.7895	96.4286	97.2973		Control	DMSO	0		Control	DMSO	27.6359	27.9149	0.824174
	DMSO	Agar	24.994	27.3504	24.2708	27.084	23.8991	25.958	32.0919	26.8319	28.6026	27.0888	0.19528	1.65083	0.234885	2.13603	0.512642	0.00729986	0.279738	0.0819793	0.2341		Col-0	-	-	rac-strigol	96.9231	98.2456	94.2308	89.0909		Control	DMSO	0		Control	DMSO	27.7159	27.7249	0.993795
	DMSO	Agar	24.994	27.3004	24.0908	26.994	24.0891	26.088	32.0719	26.8619	28.4926	27.0888	0.202166	1.87019	0.250005	1.87246	0.468468	0.00740177	0.273981	0.0884744	0.2341		d14 kai2	null	-	DMSO	0	19.1489	7.84314	16.6667		Control	rac-strigol	25		Control	DMSO	27.9159	28.1949	0.824174
	DMSO	Agar	25.174	27.6604	24.3208	27.404	23.8091	26.318	32.7919	27.1719	28.6826	27.1688	0.178453	1.80649	0.213163	2.57564	0.452511	0.00509072	0.250373	0.0878632	0.250902		d14 kai2	null	-	rac-strigol	6.25	10.2041	22.5806	15.7895		Control	rac-strigol	20		Control	DMSO	27.9359	28.0849	0.901888
	DMSO	1/2MS + suc	25.204	29.2404	26.1108	32.074	26.2591	27.008	35.5819	28.9219	27.5826	25.9888	0.0609433	0.533362	0.00854934	0.481275	0.286384	0.000751513	0.0760004	0.192296	0.580431		d14 kai2	AtKAI2	#1	DMSO	98.0769	92.3077	96.2264	100		Control	rac-strigol	11.1111		Control	rac-strigol	27.7659	27.3149	1.36701
	DMSO	1/2MS + suc	25.204	29.2704	26.1308	31.834	26.6491	26.938	35.2519	28.8419	27.4926	25.9288	0.0596891	0.526019	0.0100967	0.367275	0.300622	0.000944662	0.0803338	0.204674	0.60508		d14 kai2	AtKAI2	#1	rac-strigol	93.9394	100	88.8889	94.8718		PjACT::PjKAI2d2	DMSO	0		Control	rac-strigol	28.0459	27.3949	1.57028
	DMSO	1/2MS + suc	25.104	29.4304	26.1008	31.844	26.2791	26.978	34.7719	29.3519	26.8826	25.9788	0.0498457	0.501106	0.00935549	0.442863	0.27282	0.00122933	0.0526344	0.291467	0.545328		d14 kai2	AtKAI2	#9	DMSO	92.1053	97.619	95	100		PjACT::PjKAI2d2	DMSO	0		Control	rac-strigol	28.0459	27.3449	1.62565
	DMSO	1/2MS + suc	25.294	29.6804	26.3308	32.074	26.2491	27.238	35.6419	29.0119	27.5226	26.1288	0.0478152	0.487403	0.00909966	0.515818	0.259899	0.000767304	0.0760004	0.213366	0.560659		d14 kai2	AtKAI2	#9	rac-strigol	100	100	90	100		PjACT::PjKAI2d2	DMSO	0		Control	rac-strigol	27.7059	27.6849	1.01468
	rac-strigol	Agar	25.724	28.2704	23.8508	28.114	23.7191	26.228	34.9319	27.5619	28.8926	25.3888	0.171183	3.66341	0.190786	4.0137	0.705161	0.00169099	0.279738	0.111213	1.26155		d14 kai2	PjKAI2d2	#4	DMSO	16.6667	10.5263	15.1515	12.2449		PjACT::PjKAI2d2	rac-strigol	50		PjACT::PjKAI2d2	DMSO	26.9059	26.8049	1.07253
	rac-strigol	Agar	25.704	28.2704	23.9808	28.284	23.6691	26.168	34.6119	27.8919	28.9426	25.4288	0.168826	3.30165	0.167244	4.09804	0.724985	0.00208186	0.219478	0.105946	1.21016		d14 kai2	PjKAI2d2	#4	rac-strigol	21.9512	34.7826	27.027	22.2222		PjACT::PjKAI2d2	rac-strigol	50		PjACT::PjKAI2d2	DMSO	27.0559	26.8249	1.17366
	rac-strigol	Agar	25.734	28.2604	23.9808	28.154	23.6991	26.298	33.5619	27.6919	29.2626	25.4188	0.173573	3.37103	0.18686	4.09804	0.676435	0.00440112	0.257412	0.0866536	1.24418		d14 kai2	PjKAI2d2	#6	DMSO	5.71429	6.81818	12.8205	11.3636		PjACT::PjKAI2d2	rac-strigol	66.6667		PjACT::PjKAI2d2	DMSO	26.7559	26.9249	0.889472
	rac-strigol	Agar	25.584	28.4904	24.2108	28.424	24.1391	26.378	34.6319	28.2819	29.2626	25.8288	0.13338	2.59042	0.139664	2.7225	0.576752	0.00188932	0.154123	0.0780966	0.843931		d14 kai2	PjKAI2d2	#6	rac-strigol	15.2174	20.4545	22.5	15.9091		PjACT::PjKAI2d2R183H	DMSO	0		PjACT::PjKAI2d2	DMSO	27.1259	27.0149	1.07999
	rac-strigol	1/2MS + suc	25.574	28.0604	24.4608	30.614	25.2291	27.018	33.8719	29.7119	27.7826	28.4788	0.178453	2.16323	0.0303961	1.27009	0.367553	0.00317745	0.0568045	0.216345	0.133526		d14 kai2	PjKAI2d3	#1	DMSO	17.0732	10.2564	7.5	11.7647		PjACT::PjKAI2d2R183H	DMSO	0		PjACT::PjKAI2d2	rac-strigol	27.0459	27.2149	0.889472
	rac-strigol	1/2MS + suc	25.454	28.0204	24.2908	30.994	25.0491	26.888	33.7119	29.6419	27.7526	28.3988	0.168826	2.23952	0.0214933	1.32403	0.370109	0.00326678	0.0548696	0.203261	0.129875		d14 kai2	PjKAI2d3	#1	rac-strigol	8.82353	13.8889	12	10.3448		PjACT::PjKAI2d2R183H	DMSO	0		PjACT::PjKAI2d2	rac-strigol	27.3959	27.4049	0.993795
	rac-strigol	1/2MS + suc	25.444	28.3104	24.5208	30.894	24.9091	26.988	33.4119	29.4819	27.6526	28.4888	0.13713	1.8963	0.0228768	1.44888	0.342939	0.0039941	0.0608816	0.216345	0.121178		d14 kai2	PjKAI2d3	#3	DMSO	9.09091	14.2857	6.06061	16.2162		PjACT::PjKAI2d2R183H	rac-strigol	0		PjACT::PjKAI2d2	rac-strigol	27.4459	27.3349	1.07999
	rac-strigol	1/2MS + suc	25.694	28.3404	24.8208	31.564	25.4591	27.218	33.3119	29.7919	27.9926	28.8888	0.15972	1.83171	0.0170987	1.17685	0.347726	0.00509072	0.0584015	0.203261	0.109212		d14 kai2	PjKAI2d3	#3	rac-strigol	12.766	8	18.1818	10.8696		PjACT::PjKAI2d2R183H	rac-strigol	0		PjACT::PjKAI2d2	rac-strigol	27.6659	27.9049	0.847345
																							d14 kai2	PjKAI2d3.2	#1	DMSO	20	7.5	12.1212	16.129		PjACT::PjKAI2d2R183H	rac-strigol	0		PjACT::PjKAI2d2R183H	DMSO	28.2159	27.8249	1.31132
	Welch’s t test, two-sided																						d14 kai2	PjKAI2d3.2	#1	rac-strigol	24.3902	33.3333	33.3333	28.3582						PjACT::PjKAI2d2R183H	DMSO	28.2759	27.9649	1.24059
					p-value																		d14 kai2	PjKAI2d3.2	#6	DMSO	21.4286	14.2857	11.1111	16.2162		Tukey’s multiple comparison test				PjACT::PjKAI2d2R183H	DMSO	28.1259	27.8349	1.22351
	PjKAI2d1 /PjUBC2	DMSO Agar vs. DMSO 1/2MS + suc			7.115e-05																		d14 kai2	PjKAI2d3.2	#6	rac-strigol	22.2222	25.5319	27.907	24.3902				p-value		PjACT::PjKAI2d2R183H	DMSO	28.7459	28.1149	1.54866
		DMSO Agar vs. rac-strigol Agar			0.0269104																											Control DMSO vs. Control rac-strigol		0.005216		PjACT::PjKAI2d2R183H	rac-strigol	28.8059	28.6449	1.11808
		DMSO 1/2MS + suc vs. rac-strigol 1/2MS + suc			0.000438046																		Welch’s t test, two-sided									Control DMSO vs. PjACT::PjKAI2d2 DMSO		>0.9999		PjACT::PjKAI2d2R183H	rac-strigol	28.9959	28.5249	1.38609
		rac-strigol Agar vs rac-strigol 1/2MS + suc			0.958243																							p-value				Control DMSO vs. PjACT::PjKAI2d2 rac-strigol		<0.0001		PjACT::PjKAI2d2R183H	rac-strigol	28.8059	28.8049	1.00071
	PjKAI2d2 /PjUBC2	DMSO Agar vs. DMSO 1/2MS + suc			0.000107916																		DMSO vs. rac-strigol	Col-0	-		-	0.956321				Control DMSO vs. PjACT::PjKAI2d2R183H DMSO		>0.9999		PjACT::PjKAI2d2R183H	rac-strigol	29.6359	29.1149	1.43497
		DMSO Agar vs. rac-strigol Agar			0.00642686																			d14 kai2	null		-	0.638414				Control DMSO vs. PjACT::PjKAI2d2R183H rac-strigol		>0.9999
		DMSO 1/2MS + suc vs. rac-strigol 1/2MS + suc			0.000545531																			d14 kai2	AtKAI2		#1	0.460317				Control rac-strigol vs. PjACT::PjKAI2d2 DMSO		0.005216		Tukey’s multiple comparison test
		rac-strigol Agar vs rac-strigol 1/2MS + suc			0.00794767																			d14 kai2	AtKAI2		#9	0.679869				Control rac-strigol vs. PjACT::PjKAI2d2 rac-strigol		<0.0001						p-value
	PjKAI2d3 /PjUBC2	DMSO Agar vs. DMSO 1/2MS + suc			0.000317625																			d14 kai2	PjKAI2d2		#4	0.0159301				Control rac-strigol vs. PjACT::PjKAI2d2R183H DMSO		0.005216		PjSMAX1.2/PjUBC2	Control DMSO vs. Control rac-strigol			0.00583
		DMSO Agar vs. rac-strigol Agar			0.0172522																			d14 kai2	PjKAI2d2		#6	0.00908884				Control rac-strigol vs. PjACT::PjKAI2d2R183H rac-strigol		0.005216			Control DMSO vs. PjACT::PjKAI2d2 DMSO			0.7307
		DMSO 1/2MS + suc vs. rac-strigol 1/2MS + suc			0.015137																			d14 kai2	PjKAI2d3		#1	0.873731				PjACT::PjKAI2d2 DMSO vs. PjACT::PjKAI2d2 rac-strigol		<0.0001			Control DMSO vs. PjACT::PjKAI2d2 rac-strigol			0.9929
		rac-strigol Agar vs rac-strigol 1/2MS + suc			0.000673765																			d14 kai2	PjKAI2d3		#3	0.753886				PjACT::PjKAI2d2 DMSO vs. PjACT::PjKAI2d2R183H DMSO		>0.9999			Control DMSO vs. PjACT::PjKAI2d2R183H DMSO			0.01761
	PjKAI2d3.2 /PjUBC2	DMSO Agar vs. DMSO 1/2MS + suc			0.000891512																			d14 kai2	PjKAI2d3.2		#1	0.00405045				PjACT::PjKAI2d2 DMSO vs. PjACT::PjKAI2d2R183H rac-strigol		>0.9999			Control DMSO vs. PjACT::PjKAI2d2R183H rac-strigol			0.08647
		DMSO Agar vs. rac-strigol Agar			0.0128575																			d14 kai2	PjKAI2d3.2		#6	0.0151414				PjACT::PjKAI2d2 rac-strigol vs. PjACT::PjKAI2d2R183H DMSO		<0.0001			Control rac-strigol vs. PjACT::PjKAI2d2 DMSO			0.09858
		DMSO 1/2MS + suc vs. rac-strigol 1/2MS + suc			6.85067e-05																											PjACT::PjKAI2d2 rac-strigol vs. PjACT::PjKAI2d2R183H rac-strigol		<0.0001			Control rac-strigol vs. PjACT::PjKAI2d2 rac-strigol			0.01862
		rac-strigol Agar vs rac-strigol 1/2MS + suc			0.00478965																											PjACT::PjKAI2d2R183H DMSO vs. PjACT::PjKAI2d2R183H rac-strigol		>0.9999			Control rac-strigol vs. PjACT::PjKAI2d2R183H DMSO			0.9944
	PjKAI2d4 /PjUBC2	DMSO Agar vs. DMSO 1/2MS + suc			0.00480615																																Control rac-strigol vs. PjACT::PjKAI2d2R183H rac-strigol			0.7693
		DMSO Agar vs. rac-strigol Agar			0.00249506																																PjACT::PjKAI2d2 DMSO vs. PjACT::PjKAI2d2 rac-strigol			0.9557
		DMSO 1/2MS + suc vs. rac-strigol 1/2MS + suc			0.000567985																																PjACT::PjKAI2d2 DMSO vs. PjACT::PjKAI2d2R183H DMSO			0.2447
		rac-strigol Agar vs rac-strigol 1/2MS + suc			0.00184035																																PjACT::PjKAI2d2 DMSO vs. PjACT::PjKAI2d2R183H rac-strigol			0.6675
	PjKAI2d4.2 /PjUBC2	DMSO Agar vs. DMSO 1/2MS + suc			0.0209959																																PjACT::PjKAI2d2 rac-strigol vs. PjACT::PjKAI2d2R183H DMSO			0.05403
		DMSO Agar vs. rac-strigol Agar			0.0543603																																PjACT::PjKAI2d2 rac-strigol vs. PjACT::PjKAI2d2R183H rac-strigol			0.2284
		DMSO 1/2MS + suc vs. rac-strigol 1/2MS + suc			0.00512867																																PjACT::PjKAI2d2R183H DMSO vs. PjACT::PjKAI2d2R183H rac-strigol			0.9645
		rac-strigol Agar vs rac-strigol 1/2MS + suc			0.133229
	PjKAI2d5 /PjUBC2	DMSO Agar vs. DMSO 1/2MS + suc			9.28474e-05
		DMSO Agar vs. rac-strigol Agar			0.158261
		DMSO 1/2MS + suc vs. rac-strigol 1/2MS + suc			0.119046
		rac-strigol Agar vs rac-strigol 1/2MS + suc			0.00844691
	PjKAI2i /PjUBC2	DMSO Agar vs. DMSO 1/2MS + suc			0.00672118
		DMSO Agar vs. rac-strigol Agar			0.202111
		DMSO 1/2MS + suc vs. rac-strigol 1/2MS + suc			0.538382
		rac-strigol Agar vs rac-strigol 1/2MS + suc			0.000119874
	PjKAI2c /PjUBC2	DMSO Agar vs. DMSO 1/2MS + suc			2.21333e-05
		DMSO Agar vs. rac-strigol Agar			0.00281182
		DMSO 1/2MS + suc vs. rac-strigol 1/2MS + suc			5.36042e-06
		rac-strigol Agar vs rac-strigol 1/2MS + suc			0.00194264

## Sheet: Fig. S2
	Fig. S2a
	Chemical	Tropism (%)
	DMSO	0
	DMSO	0
	DMSO	0
	DMSO	0
	rac-strigol	12.5
	rac-strigol	0
	rac-strigol	0
	rac-strigol	25

## Sheet: Fig. S4
	Fig. S4
	Nutrient	Tropism (%)
	Agar	57.1429
	Agar	66.6667
	Agar	83.3333
	1/2MS + suc	0
	1/2MS + suc	0
	1/2MS + suc	0
	Macroelements + suc	0
	Macroelements + suc	0
	Macroelements + suc	0
	Microelements	57.1429
	Microelements	50
	Microelements	60
	Chemical: rac-strigol (1 µM)
	Welch’s t test, two-sided
			p-value
	Agar vs. 1/2MS + suc		0.012065
	Agar vs. Macroelements + suc		0.012065
	Agar vs. Microelements		0.216951

## Sheet: Fig. S5
	Fig. S5
		Nutrient	Tropism (%)
	pH7.0	Agar	37.5
		Agar	33.3333
		Agar	50
		Agar	55.5556
		5 mM NH4+	11.1111
		5 mM NH4+	0
		5 mM NH4+	10
		5 mM NH4+	12.5
	Chemical: rac-strigol (1 µM)
	Welch’s t test, two-sided
			p-value
	Agar vs. 5 mM NH4+		0.00235065

## Sheet: Fig. S7
	Fig. S7e					Fig. S7f
	Transgene	Chemical	Tropism (%)					Ct (dRn), threshold = 0.1		Relative expression level (/ PjUBC2)
	Control	DMSO	0			Transgene	Chemical	PjUBC2	PjSMAX1.2	PjSMAX1.2
	Control	DMSO	0			Control	DMSO	27.4869	28.2579	0.586007
	Control	DMSO	0			Control	DMSO	27.4869	28.5279	0.485987
	Control	rac-strigol	33.3333			Control	DMSO	27.4069	28.3779	0.510148
	Control	rac-strigol	40			Control	DMSO	27.5669	28.7179	0.450309
	Control	rac-strigol	25			Control	rac-strigol	27.6869	27.9879	0.811683
	PjACT::PjSMAX1.2	DMSO	0			Control	rac-strigol	27.5769	27.9879	0.752096
	PjACT::PjSMAX1.2	DMSO	0			Control	rac-strigol	27.8169	28.0679	0.840307
	PjACT::PjSMAX1.2	DMSO	0			Control	rac-strigol	27.1869	28.0279	0.558252
	PjACT::PjSMAX1.2	rac-strigol	0			PjACT::PjSMAX1.2	DMSO	27.7369	25.8979	3.57759
	PjACT::PjSMAX1.2	rac-strigol	0			PjACT::PjSMAX1.2	DMSO	27.8569	25.9379	3.78158
	PjACT::PjSMAX1.2	rac-strigol	0			PjACT::PjSMAX1.2	DMSO	27.7369	25.9279	3.50397
						PjACT::PjSMAX1.2	DMSO	27.8769	26.2379	3.11447
	Welch’s t test, two-sided					PjACT::PjSMAX1.2	rac-strigol	29.1369	28.5979	1.45295
				p-value		PjACT::PjSMAX1.2	rac-strigol	29.2269	27.6979	2.88583
	Control DMSO vs. Control rac-strigol			0.0170761		PjACT::PjSMAX1.2	rac-strigol	29.3969	27.3379	4.16694
	Control DMSO vs. PjACT::PjSMAX1.2 DMSO			#		PjACT::PjSMAX1.2	rac-strigol	29.2669	27.5479	3.29206
	Control rac-strigol vs. PjACT::PjSMAX1.2 rac-strigol			0.0170761
	PjACT::PjSMAX1.2 DMSO vs. PjACT::PjSMAX1.2 rac-strigol			#		Welch’s t test, two-sided
	#p-value could not be calculated because all samples were zero.									p-value
						Control DMSO vs. Control rac-strigol				0.0270951
						Control DMSO vs. PjACT::PjSMAX1.2 DMSO				0.000139073
						PjACT::PjSMAX1.2 DMSO vs. PjACT::PjSMAX1.2 rac-strigol				0.411953
